# Supplementary material for: Birth weight-for-gestational age is associated with DNA methylation at birth and in childhood
Source: Clin Epigenetics. 2016 Nov 16;8:118. doi: 10.1186/s13148-016-0285-3 (PMC5112715; doi:10.1186/s13148-016-0285-3)
Supplement: Additional file 1: — Descriptive characteristics of methylation levels in birth weight-for-gestational age (BW/GA)-associated DNA methylation sites in venous umbilical cord blood at delivery, among 476 participants in Project Viva. (XLSX 12 kb) [file 13148_2016_285_MOESM1_ESM.xlsx]

## Sheet: AddFile1
Additional File 1. Descriptive characteristics of methylation levels in birth weight-for-gestational age (BW/GA)-associated DNA methylation sites in venous umbilical cord blood at delivery, among 476 participants in Project Viva
CpG locusb	Mean	SD	range
cg26663636	0.963894	0.0156677	0.100951
cg18181229	0.718935	0.0806706	0.392477
cg06750897	0.807233	0.0770742	0.362683
cg00222472	0.598457	0.0705917	0.50409
cg20682146	0.430204	0.0666453	0.359518
cg05780177	0.0755573	0.0110679	0.0752274
cg00325458	0.0334803	0.00500097	0.0301684
cg23483765	0.0597685	0.00918566	0.059298
cg24353833	0.145036	0.0154196	0.0890783
cg24641186	0.127624	0.0180308	0.0994403
cg20392842	0.403412	0.0711275	0.534582
cg09364590	0.385263	0.0301585	0.208257
cg21809331	0.103982	0.00966643	0.0589049
cg14731462	0.765418	0.0438724	0.246326
cg25953130	0.571384	0.0825528	0.447792
cg23890469	0.457791	0.025915	0.184578
cg25124943	0.684195	0.0444952	0.29873
cg11606444	0.664431	0.0326298	0.229587
cg01345517	0.0622293	0.00712977	0.0484424
cg06648759	0.63093	0.0548704	0.439358
cg14276580	0.357965	0.0411343	0.3338
cg20549688	0.088134	0.00899315	0.0530571
cg21842999	0.863912	0.0349125	0.292484
cg09476997	0.66184	0.0775959	0.413387
cg27283514	0.679598	0.0678426	0.379151
cg19914554	0.482485	0.0370049	0.20686
cg20186396	0.522	0.0399615	0.225056
cg14909906	0.0397174	0.00765724	0.0489738
cg23882285	0.0436184	0.00496819	0.0296058
cg23026246	0.0478155	0.00669477	0.0751079
cg23877608	0.0792433	0.00738659	0.0468374
cg23344780	0.117764	0.02646	0.151538
cg04803921	0.0497483	0.00577423	0.0313274
cg08422803	0.332277	0.0424196	0.260621
b CpGs are ordered according to chromosome number
